# Supplementary material for: PCAF‐mediated acetylation of ISX recruits BRD4 to promote epithelial‐mesenchymal transition
Source: EMBO Rep. 2020 Jan 7;21(2):e48795. doi: 10.15252/embr.201948795 (PMC7001155; doi:10.15252/embr.201948795)
Supplement: Supplementary file 2 — Source Data for Expanded View [file EMBR-21-e48795-s009.zip]

Archive with 4 entries (3 files):
- Source_Data_for_EV_Figures/
- Source_Data_for_EV_Figures/Source_Data_Figure_EV1.pdf
- Source_Data_for_EV_Figures/Source_Data_Figure_EV2.pdf
- Source_Data_for_EV_Figures/Source_Data_Figure_EV3.pdf
